# Supplementary material for: Complementary Use of Presepsin with the Sepsis-3 Criteria Improved Identification of High-Risk Patients with Suspected Sepsis
Source: Biomedicines. 2021 Aug 24;9(9):1076. doi: 10.3390/biomedicines9091076 (PMC8469631; doi:10.3390/biomedicines9091076)
Supplement: Supplementary file 1 [file biomedicines-09-01076-s001.zip]

Archive with 1 entries (1 files):
- biomedicines-1313514-supplementary.pdf
